# Supplementary material for: Paclitaxel Induce Apoptosis of Giant Cells Tumor of Bone via TP53INP1 Signaling
Source: Orthop Surg. 2018 Dec 27;11(1):126–34. doi: 10.1111/os.12414 (PMC6430463; doi:10.1111/os.12414)
Supplement: Supplementary file 1 — Table S1 Primers specific for quantitative real‐time polymerase chain reaction Table S2 shRNA primers for TP53INP1 [file OS-11-126-s001.zip]

Archive with 3 entries (3 files):
- os12414-sup-0001-AppendixS1.docx
- significantly downregulated genes.xlsx
- significantly upregulated genes.xlsx
