# Supplementary material for: Paclitaxel Induce Apoptosis of Giant Cells Tumor of Bone via TP53INP1 Signaling
Source: Orthop Surg. 2018 Dec 27;11(1):126–34. doi: 10.1111/os.12414 (PMC6430463; doi:10.1111/os.12414)
Supplement: Supplementary file 1 — Table S1 Primers specific for quantitative real‐time polymerase chain reaction Table S2 shRNA primers for TP53INP1 [file OS-11-126-s001.zip › significantly downregulated genes.xlsx]

## Sheet: p Value <0.05, fold change <0.5
gene	HS-11,HS-12,HS-13	HS-21,HS-22,HS-23	fold Change	log2FoldChange	p value	significant
PAIP2B	16.6395	0	0	#NAME?	0.000862272	yes
LOC100129794	13.4356	0	0	#NAME?	0.00378305	yes
PLEK	13.4356	0	0	#NAME?	0.00378305	yes
CDKL4	11.4225	0	0	#NAME?	0.00683315	yes
OR51E2	10.9103	0	0	#NAME?	0.00738854	yes
LEP	10.416	0	0	#NAME?	0.009168	yes
MYLPF	10.4339	0	0	#NAME?	0.0105522	yes
C20orf107	9.9217	0	0	#NAME?	0.0113988	yes
KCNJ9	9.66558	0	0	#NAME?	0.0126969	yes
MIR3677	8.47471	0	0	#NAME?	0.0303426	yes
HCG4B	7.98042	0	0	#NAME?	0.0383018	yes
CST7	10.2316	0	0	#NAME?	0.0428211	yes
KIF5A	6.69984	0	0	#NAME?	0.0453554	yes
KLHDC7A	6.44372	0	0	#NAME?	0.0470651	yes
GABRA1	10.9821	0	0	#NAME?	0.0488994	yes
SOAT2	9.40947	0	0	#NAME?	0.0498426	yes
TFCP2L1	7.23002	0	0	#NAME?	0.0499304	yes
GRHL3	15.9429	0.419806	0.0263318	-5.24705	0.00574057	yes
TSPAN33	13.9119	0.419806	0.030176	-5.05046	0.0085023	yes
PTPRT	11.6427	0.396004	0.0340129	-4.87777	0.0479991	yes
MIR4632	11.1843	0.396004	0.035407	-4.81982	0.0233346	yes
FUT1	13.7096	0.792008	0.0577702	-4.11353	0.0268879	yes
CCNA1	13.4356	0.792008	0.0589486	-4.0844	0.0240677	yes
LOC100506409	18.6525	1.18801	0.0636917	-3.97275	0.0081171	yes
IPCEF1	37.3589	2.47123	0.0661484	-3.91815	0.000243018	yes
LOC100505909	20.3736	1.58402	0.0777486	-3.68504	0.0072297	yes
FAM150A	18.8728	1.67922	0.088976	-3.49044	0.0102928	yes
GOLGA8G	18.6525	2.00382	0.107429	-3.21855	0.020229	yes
TRH	24.894	2.77203	0.111353	-3.16678	0.0097881	yes
OR10A3	13.3997	1.58402	0.118213	-3.08054	0.0465005	yes
ELFN2	19.8613	2.37602	0.119631	-3.06334	0.0169123	yes
LOC100652978	13.6379	1.63162	0.119639	-3.06324	0.0404168	yes
TSPAN8	16.4013	2.09903	0.127979	-2.96602	0.033187	yes
UBE2QL1	17.354	2.37602	0.136915	-2.86865	0.0495719	yes
ZNF878	14.1321	1.98002	0.140108	-2.83539	0.0488029	yes
SFTPD	19.8793	2.84343	0.143035	-2.80556	0.0258677	yes
CELF5	23.8516	3.96004	0.166029	-2.5905	0.0222653	yes
MYCT1	163.775	28.6247	0.174781	-2.51638	4.64972e-09	yes
NEFL	18.9086	3.31084	0.175097	-2.51378	0.0494562	yes
KRTAP4-11	44.571	8.2771	0.185706	-2.42891	0.00381929	yes
SLX1B-SULT1A4	199.364	37.1788	0.186487	-2.42285	8.54222e-05	yes
UNC5C	19.8972	3.73065	0.187496	-2.41507	0.0484545	yes
FLJ35816	40.3426	7.71449	0.191224	-2.38666	0.00745589	yes
LOC100132501	34.1011	7.22328	0.211819	-2.23909	0.0188263	yes
TRIM29	50.1746	11.3023	0.22526	-2.15034	0.00308183	yes
KRT33B	81.2333	18.6208	0.229226	-2.12515	0.0385682	yes
KRTAP4-9	47.2985	10.8587	0.229578	-2.12294	0.00784658	yes
SNORA17	26.633	6.15427	0.231077	-2.11355	0.0452028	yes
KRT9	24.3458	5.73447	0.235542	-2.08594	0.0448994	yes
NRGN	37.8532	9.04531	0.238958	-2.06517	0.0203588	yes
FAM48B2	54.7308	14.0982	0.257591	-1.95685	0.00610426	yes
EVI2B	55.6297	15.3338	0.27564	-1.85914	0.00495811	yes
LYVE1	93.3883	26.9455	0.288532	-1.7932	0.00909948	yes
CDH1	88.5987	25.8441	0.291698	-1.77745	0.0147843	yes
LDHD	39.5922	12.0943	0.305473	-1.71088	0.0448303	yes
CCR7	60.9005	18.6208	0.305758	-1.70954	0.00737444	yes
ZCCHC5	39.2463	12.0705	0.307558	-1.70107	0.029576	yes
LOC100506250	112.724	35.3568	0.313657	-1.67274	0.00113893	yes
CORO1A	47.2626	15.548	0.32897	-1.60397	0.0282403	yes
AREG	49.752	16.9264	0.340215	-1.55548	0.0272041	yes
SLITRK1	302.075	105.287	0.348546	-1.52058	0.0186732	yes
CASS4	43.4747	15.2948	0.351809	-1.50714	0.0340546	yes
SH3TC2	75.1941	26.4543	0.351813	-1.50712	0.0118275	yes
BTBD18	48.2512	17.3614	0.359812	-1.47468	0.0398358	yes
STYK1	76.0571	27.3805	0.359999	-1.47393	0.00801295	yes
NEFM	347.096	125.697	0.36214	-1.46538	1.07382e-07	yes
IL1RL1	538.057	197.138	0.366389	-1.44855	2.56456e-09	yes
SCN2A	78.5286	29.0359	0.36975	-1.43538	0.00785565	yes
DUOX1	72.4894	27.2225	0.375538	-1.41297	0.00898821	yes
KRT15	69.4878	26.3201	0.378773	-1.40059	0.0392316	yes
PLCXD3	134.064	50.8982	0.379657	-1.39723	0.00220666	yes
BDNF-AS1	263.499	101.944	0.386885	-1.37003	7.82188e-06	yes
SMN1	291.61	114.553	0.39283	-1.34802	9.52022e-06	yes
SLCO1A2	48.6917	19.3262	0.39691	-1.33312	0.0422606	yes
EPPK1	308.339	124.756	0.404606	-1.30541	0.000303931	yes
BDNF	1493.78	604.846	0.404908	-1.30433	3.38211e-17	yes
KIAA1467	134.284	56.1243	0.417952	-1.25859	0.00274238	yes
PPP1R9A	65.4568	27.4281	0.419026	-1.25489	0.0438511	yes
RGS4	15671.7	6585.59	0.420222	-1.25078	2.31736e-37	yes
C15orf54	274.804	115.559	0.420515	-1.24977	0.00389914	yes
MFNG	63.646	26.7875	0.420883	-1.24851	0.0327175	yes
KRTAP1-1	120.979	50.9914	0.42149	-1.24643	0.00310434	yes
CTGF	82806.9	35040	0.423153	-1.24075	1.08923e-34	yes
OXTR	4769.09	2021.37	0.423848	-1.23838	2.02077e-10	yes
PRICKLE1	470.191	200.823	0.42711	-1.22732	4.16155e-07	yes
ANKRD1	16343.2	6991.21	0.427774	-1.22508	1.5913e-35	yes
SULT1B1	75.783	32.7276	0.431859	-1.21137	0.0203756	yes
SAMD10	176.33	76.2339	0.432337	-1.20977	0.00112028	yes
EXOC3L2	55.3915	24.0783	0.434693	-1.20193	0.0460697	yes
C21orf122	152.793	67.0306	0.438702	-1.18869	0.0015446	yes
FLJ37453	94.2512	42.3321	0.449141	-1.15476	0.0407334	yes
KRT18	401.253	182.099	0.453825	-1.13979	0.00954054	yes
CITED2	16024	7292.19	0.45508	-1.13581	1.84141e-30	yes
EEF1DP3	78.7129	35.8795	0.455827	-1.13344	0.0408444	yes
LOC100131774	10923.1	4994.61	0.457254	-1.12893	2.12541e-28	yes
MYEOV	185.483	85.344	0.460118	-1.11992	0.00135426	yes
LIMS3L	155.39	71.5882	0.4607	-1.1181	0.00795315	yes
LYPD1	1030.71	476.956	0.462745	-1.11171	5.78447e-11	yes
KLF2	1521.83	705.708	0.463724	-1.10866	5.41862e-10	yes
NT5C1B	65.5335	30.5334	0.46592	-1.10185	0.0372179	yes
RNF152	120.336	56.1719	0.466791	-1.09915	0.0105358	yes
DHRS9	115.083	53.8045	0.467526	-1.09688	0.0103429	yes
KIAA1383	83.7096	39.2216	0.468544	-1.09374	0.0249434	yes
C1orf53	156.217	73.6523	0.471474	-1.08475	0.00249363	yes
ZNF670	105.984	50.1756	0.473427	-1.07879	0.0231647	yes
LOC100144602	910.622	434.467	0.477111	-1.0676	5.05596e-09	yes
NLRP10	850.525	409.591	0.481574	-1.05417	2.08796e-08	yes
FLJ35946	1111.64	535.481	0.481702	-1.05379	5.84858e-10	yes
JPH2	753.641	363.899	0.482854	-1.05034	5.85524e-08	yes
INHBB	323.245	156.248	0.483374	-1.04879	0.000106307	yes
CD93	94.4894	45.7329	0.484001	-1.04692	0.0288349	yes
MPP7	173.369	84.3206	0.486366	-1.03989	0.00470798	yes
NTNG1	175.966	86.175	0.489726	-1.02995	0.00309935	yes
CNKSR2	107.21	52.7268	0.491807	-1.02384	0.0260478	yes
ADRB2	116.935	57.8359	0.4946	-1.01567	0.0393813	yes
SNCAIP	132.414	65.5656	0.495154	-1.01405	0.0197432	yes
ST6GALNAC5	174.613	86.9822	0.498142	-1.00537	0.00294616	yes
