# Supplementary material for: Paclitaxel Induce Apoptosis of Giant Cells Tumor of Bone via TP53INP1 Signaling
Source: Orthop Surg. 2018 Dec 27;11(1):126–34. doi: 10.1111/os.12414 (PMC6430463; doi:10.1111/os.12414)
Supplement: Supplementary file 1 — Table S1 Primers specific for quantitative real‐time polymerase chain reaction Table S2 shRNA primers for TP53INP1 [file OS-11-126-s001.zip › significantly upregulated genes.xlsx]

## Sheet: up fold change>2,P Value<0.05
gene	HS-11,HS-12,HS-13	HS-21,HS-22,HS-23	fold Change	log2 FoldChange	p value	significant
BCHE	0	14.0982	Inf	Inf	0.00682198	yes
C13orf30	0	14.0354	Inf	Inf	0.00726727	yes
LOC389791	0	13.5442	Inf	Inf	0.00848033	yes
HIST1H4I	0	13.4966	Inf	Inf	0.008566	yes
CDX1	0	12.3562	Inf	Inf	0.0126864	yes
FLJ44313	0	11.3737	Inf	Inf	0.01726	yes
INPP5J	0	11.3737	Inf	Inf	0.01726	yes
LOC149134	0	10.9539	Inf	Inf	0.0198332	yes
PCDHB19P	0	10.9539	Inf	Inf	0.0198332	yes
C12orf77	0	10.2571	Inf	Inf	0.0254656	yes
AGAP1-IT1	0	14.5028	Inf	Inf	0.026242	yes
KHDC1L	0	9.93252	Inf	Inf	0.0287513	yes
SERPINF2	0	9.93252	Inf	Inf	0.0287513	yes
PYY2	0	9.88492	Inf	Inf	0.0290349	yes
LOC100506647	0	9.48892	Inf	Inf	0.0333133	yes
C13orf38	0	9.39371	Inf	Inf	0.0339848	yes
DDIT4L	0	9.29851	Inf	Inf	0.0346756	yes
STAR	0	9.29851	Inf	Inf	0.0346756	yes
ANXA10	0	9.09291	Inf	Inf	0.0382707	yes
DIRAS2	0	8.99771	Inf	Inf	0.0390445	yes
LOC100506821	0	8.69691	Inf	Inf	0.043998	yes
P2RY14	0	8.69691	Inf	Inf	0.043998	yes
PGLYRP1	0	8.5065	Inf	Inf	0.0457919	yes
C10orf35	0.494291	16.6646	33.7142	5.07528	0.00988905	yes
TMEM26	0.750408	24.5933	32.7732	5.03445	0.000915503	yes
LOC100507235	0.494291	12.7522	25.7989	4.68924	0.032281	yes
LOC100506718	0.494291	12.7046	25.7026	4.68384	0.0325446	yes
TMIE	0.750408	16.3162	21.7431	4.44249	0.0105496	yes
TNFSF10	0.750408	13.0292	17.3628	4.11792	0.0280201	yes
ZSCAN1	0.750408	12.7522	16.9936	4.08692	0.0309058	yes
CDHR3	0.750408	11.1205	14.8193	3.88941	0.0499125	yes
WNT9A	1.2447	16.5694	13.312	3.73465	0.0207493	yes
LOC100129726	1.50082	19.0882	12.7186	3.66886	0.0101701	yes
RGPD6	2.96574	35.7852	12.0662	3.5929	0.00221202	yes
FBXO16	1.2447	14.7798	11.8742	3.56976	0.0346723	yes
LOC283038	1.73899	18.2962	10.5212	3.39522	0.0239186	yes
TUBB1	2.4894	25.7337	10.3373	3.36979	0.00636737	yes
HEY1	1.73899	17.6232	10.1342	3.34116	0.0287193	yes
LOC100505562	2.25122	22.5895	10.0343	3.32687	0.00774373	yes
MEOX1	1.50082	14.5894	9.72096	3.2811	0.0343315	yes
VASH2	1.50082	13.4966	8.99282	3.16877	0.046778	yes
RFPL1	1.50082	13.4252	8.94524	3.16112	0.0472642	yes
PECAM1	7.41436	62.4927	8.42861	3.07529	0.000175095	yes
CILP	2.25122	18.835	8.36657	3.06464	0.0198116	yes
EDA	2.96574	22.6847	7.6489	2.93525	0.0468199	yes
HSPA6	17.354	131.304	7.56623	2.91957	3.30551e-06	yes
REEP1	3.00163	22.161	7.383	2.88421	0.0167551	yes
FLJ34208	5.4372	39.4921	7.26332	2.86063	0.0128152	yes
KLLN	5.45514	39.1589	7.17834	2.84365	0.00377231	yes
AGPAT9	4.72268	32.6562	6.91476	2.78968	0.00719607	yes
PPM1N	5.93149	36.4106	6.13853	2.61789	0.0128509	yes
CLCNKB	3.99021	24.1021	6.0403	2.59462	0.0213349	yes
LOC100652949	15.9788	96.4018	6.03311	2.5929	0.010856	yes
ZCWPW2	3.73409	21.765	5.82873	2.54318	0.0351307	yes
PRTG	11	63.9664	5.81513	2.53981	0.000167045	yes
TSPAN15	10.4519	56.7973	5.43417	2.44206	0.000825805	yes
C2orf84	4.50245	23.3577	5.18778	2.37512	0.0238851	yes
HNF4G	4.50245	22.5895	5.01716	2.32687	0.0283596	yes
LOC100288974	4.72268	23.3577	4.94586	2.30622	0.0488676	yes
RBPMS2	9.22512	43.3569	4.69987	2.23262	0.00474236	yes
FLJ31813	8.969	42.0261	4.6857	2.22827	0.00620693	yes
PTCH2	20.4812	95.7916	4.67704	2.2256	0.00676806	yes
RAPGEF5	10.9282	50.762	4.64504	2.21569	0.00458638	yes
C20orf196	6.00326	26.4305	4.40269	2.13839	0.0229466	yes
RASL12	7.46819	32.442	4.34402	2.11903	0.022752	yes
ASPRV1	8.25448	35.4996	4.30065	2.10455	0.00866646	yes
HILS1	8.71289	36.679	4.20974	2.07373	0.0370067	yes
ZNF165	7.50408	30.8904	4.11648	2.04141	0.044836	yes
DDIT4	298.504	1128.67	3.78109	1.9188	1.22943e-22	yes
ARHGAP28	12.9054	48.3232	3.74442	1.90474	0.0164437	yes
CEP128	20.1354	73.5181	3.65118	1.86836	0.00225447	yes
BMP3	9.44535	33.353	3.53115	1.82014	0.0467813	yes
BHLHE41	46.4584	163.898	3.52784	1.81878	1.50995e-05	yes
IFIT2	35.7096	123.447	3.45697	1.78951	0.00908052	yes
FLJ46836	12.447	41.3921	3.32547	1.73356	0.0252413	yes
C15orf48	13.9478	45.9472	3.29422	1.71994	0.0179607	yes
LOC100507196	24.3817	79.2612	3.25084	1.70081	0.00658504	yes
PPM1J	18.8728	60.6231	3.2122	1.68356	0.0129888	yes
LOC282997	17.2235	54.5727	3.1685	1.6638	0.0133247	yes
SPC25	12.9592	39.8167	3.07246	1.61939	0.0325767	yes
LOC100505484	11.4584	35.175	3.0698	1.61815	0.0479659	yes
FAM186B	58.9413	176.871	3.00079	1.58534	3.41548e-05	yes
KLHL24	140.085	408.812	2.91831	1.54514	6.38374e-05	yes
ICOSLG	38.478	111.885	2.90776	1.53991	0.00213622	yes
FAM59A	30.6591	88.1788	2.87611	1.52412	0.00195201	yes
LOC440354	32.8923	94.5539	2.87465	1.52339	0.00144832	yes
PCDHA4	30.1109	85.7076	2.8464	1.50914	0.00399783	yes
TUBD1	25.3524	70.2786	2.77207	1.47097	0.0140832	yes
LOC344887	209.923	581.335	2.76927	1.46951	8.73632e-06	yes
PNMAL2	42.2839	113.811	2.69159	1.42846	0.0219529	yes
PCDHA13	28.6101	76.8527	2.68621	1.42557	0.00981514	yes
PCDHAC1	28.6101	76.8527	2.68621	1.42557	0.00981514	yes
PCDHA11	28.6101	76.8051	2.68454	1.42468	0.00983791	yes
PCDHA6	35.0359	92.8205	2.6493	1.40561	0.00733955	yes
FLJ20021	62.4013	163.233	2.61586	1.38729	0.00042358	yes
C9orf131	26.5971	69.3762	2.60842	1.38317	0.0206445	yes
RNF144A	104.47	272.217	2.60569	1.38167	0.00383515	yes
SERPINA3	15.9608	41.4397	2.59633	1.37648	0.045048	yes
PCDHA8	29.5987	76.0607	2.56973	1.36162	0.0140473	yes
DLX2	52.7357	134.996	2.55986	1.35606	0.00119027	yes
PCDHA9	30.1109	76.9003	2.5539	1.3527	0.012404	yes
LOC202181	43.9152	111.465	2.53819	1.3438	0.00783764	yes
ICAM4	75.4013	190.906	2.53187	1.3402	0.00473685	yes
PCDHA5	30.1109	76.0607	2.52602	1.33686	0.0137238	yes
PCDHAC2	30.1109	76.0131	2.52444	1.33596	0.0137535	yes
PCDHA2	31.5759	78.5319	2.48709	1.31446	0.0169749	yes
TAF4B	47.0962	117.024	2.48479	1.31312	0.00160566	yes
APOL3	115.465	281.058	2.43414	1.28341	1.01226e-05	yes
MYLIP	38.2578	92.1627	2.40899	1.26843	0.0150691	yes
PCDHA1	33.553	80.8128	2.40851	1.26814	0.020285	yes
COQ3	30.5514	72.9403	2.38746	1.25548	0.033671	yes
TMEM191A	36.2724	86.3892	2.38168	1.25198	0.0455879	yes
ACN9	49.9005	117.548	2.35565	1.23612	0.00967583	yes
LOC100506965	42.5025	99.782	2.34768	1.23123	0.0302941	yes
PCDHA3	35.5302	83.1888	2.34135	1.22734	0.0237526	yes
CPM	24.4176	57.1543	2.3407	1.22694	0.0358531	yes
RPS6KA5	53.9087	125.929	2.33597	1.22402	0.0166443	yes
LOC100506599	31.3556	72.7888	2.3214	1.21499	0.0246192	yes
MEGF10	35.9886	83.5286	2.32097	1.21473	0.0309879	yes
CHAC1	259.122	600.847	2.31878	1.21336	9.15053e-09	yes
LOC100093631	119.829	276.958	2.31128	1.20869	0.00741505	yes
PIK3R3	244.86	565.804	2.31073	1.20835	7.43413e-08	yes
ZNF879	37.1207	85.738	2.30971	1.20771	0.0431783	yes
LOC100506428	45.7439	105.081	2.29717	1.19986	0.011293	yes
PLBD1	32.8026	75.3163	2.29605	1.19915	0.0342384	yes
CCDC65	31.8679	72.6871	2.28089	1.1896	0.0363792	yes
HSPA4L	96.062	218.747	2.27715	1.18723	0.000206095	yes
PCDHA10	39.9967	91.0613	2.27672	1.18695	0.022225	yes
DTX4	348.553	793.469	2.27647	1.1868	0.000203111	yes
TGFBR3	152.716	346.806	2.27092	1.18327	8.49847e-06	yes
PTGFR	143.491	324.746	2.26318	1.17835	1.81373e-05	yes
EFR3B	158.958	358.699	2.25657	1.17413	0.0031321	yes
FDXACB1	63.8662	143.922	2.2535	1.17216	0.00448725	yes
CASP10	47.2904	106.466	2.25133	1.17078	0.0192529	yes
TRPV1	72.3932	162.489	2.24453	1.16642	0.0177439	yes
TP53INP1	512.927	1145.07	2.23243	1.15862	0.0147169	yes
TNFAIP8	467.675	1041.88	2.22779	1.15562	8.59059e-06	yes
RGS16	268.245	591.122	2.20367	1.13991	3.18672e-07	yes
GAS2L3	53.7276	117.611	2.18902	1.13029	0.0176476	yes
ANUBL1	58.8255	128.645	2.18689	1.12888	0.0274123	yes
NFKBIA	953.772	2080.86	2.18172	1.12546	1.1648e-05	yes
LOC100289251	394.472	860.142	2.18049	1.12465	1.81389e-09	yes
ARRDC3	700.78	1517.91	2.16603	1.11506	1.81295e-13	yes
CHRNB1	44.863	96.9147	2.16024	1.11119	0.0101303	yes
ZNF404	43.1599	92.8833	2.15208	1.10573	0.0195762	yes
LOC100506518	54.6591	117.39	2.14768	1.10278	0.0161265	yes
TSPAN11	78.8418	168.816	2.1412	1.09842	0.00490628	yes
TESK2	55.4095	118.039	2.13031	1.09106	0.0162389	yes
REP15	38.0375	80.9945	2.12933	1.0904	0.038211	yes
CNIH3	337.439	717.092	2.1251	1.08753	2.46675e-05	yes
ZKSCAN3	80.9951	171.811	2.12125	1.08492	0.00207278	yes
ZNF546	44.5351	94.1817	2.11478	1.0805	0.0215559	yes
IMPA2	70.894	149.531	2.10922	1.07671	0.0051082	yes
PCDHA12	37.5253	78.9279	2.10333	1.07267	0.0490269	yes
FAM86C2P	45.1958	93.4611	2.06792	1.04818	0.0423133	yes
TMEM229B	58.6493	120.391	2.05273	1.03755	0.0192757	yes
ZNF383	59.5791	121.729	2.04315	1.03079	0.0285723	yes
LOC100130219	53.4682	109.208	2.04249	1.03033	0.0216176	yes
E2F7	1037.11	2114.55	2.0389	1.02779	3.142e-08	yes
ZNF267	205.38	417.407	2.03236	1.02316	2.54574e-05	yes
TRHDE	44.7015	90.8232	2.03177	1.02274	0.049035	yes
FOXQ1	99.9576	202.124	2.0221	1.01585	0.0236953	yes
HDHD3	162.179	327.657	2.02033	1.01459	0.00311428	yes
NEURL2	61.7227	124.574	2.01829	1.01313	0.0124477	yes
BBS12	152.24	305.747	2.00832	1.00599	0.000222428	yes
MIR1229	54.4568	109.366	2.00831	1.00598	0.0247906	yes
LMO2	88.1044	176.918	2.00805	1.0058	0.0337599	yes
